# Supplementary material for: Efficacy of Selenourea Organocatalysts in Asymmetric Michael Reactions under Standard and Solvent-Free Conditions
Source: Molecules. 2021 Dec 1;26(23):7303. doi: 10.3390/molecules26237303 (PMC8658871; doi:10.3390/molecules26237303)
Supplement: Supplementary file 1 [file molecules-26-07303-s001.zip]

Archive with 1 entries (1 files):
- molecules-1475123-supplementary.pdf
